# Supplementary material for: A human-scale perspective on global warming: Zero emission year and personal quotas
Source: PLoS One. 2017 Jun 19;12(6):e0179705. doi: 10.1371/journal.pone.0179705 (PMC5476285; doi:10.1371/journal.pone.0179705)
Supplement: S1 Appendix — (ZIP) [file pone.0179705.s001.zip]

Archive with 13 entries (12 files):
- S1_Appendix/
- S1_Appendix/T594_decline2020.SCEN
- S1_Appendix/T1562.SCEN
- S1_Appendix/T1562_decline2020.SCEN
- S1_Appendix/T594.SCEN
- S1_Appendix/T1562_decline2040.SCEN
- S1_Appendix/Base_scenario.SCEN
- S1_Appendix/T1562_decline2025.SCEN
- S1_Appendix/README
- S1_Appendix/T1562_decline2030.SCEN
- S1_Appendix/T594_decline2025.SCEN
- S1_Appendix/T1562_decline2035.SCEN
- S1_Appendix/T1562_decline2045.SCEN
