# Supplementary material for: A human-scale perspective on global warming: Zero emission year and personal quotas
Source: PLoS One. 2017 Jun 19;12(6):e0179705. doi: 10.1371/journal.pone.0179705 (PMC5476285; doi:10.1371/journal.pone.0179705)
Supplement: S1 Appendix — (ZIP) [file pone.0179705.s001.zip › S1_Appendix/Base_scenario.SCEN]

101
 11
 HARMONISED, EXTENDED FINAL RCP3-PD (Peak&Decline), with FossilCO2 equal to personal quota (5 tonsCO2=1.3637tonC) and world median population estimated by UN (2015); simulation T=infty of de la Fuente, A., Rojas, M., and MacLean, C. A human-scale perspective on global warming: zero emission year and personal quotas. Accepter for publication in Plos One. 2017. doi: 10.1371/journal.pone.0179705
 DATE: 06/06/2017; MAGICC-VERSION: 6.3.09, http://live.magicc.org/

 WORLD
      YEARS  FossilCO2   OtherCO2        CH4        N2O        SOx         CO      NMVOC        NOx         BC         OC        NH3        CF4       C2F6      C6F14      HFC23      HFC32   HFC43-10     HFC125    HFC134a    HFC143a   HFC227ea   HFC245fa        SF6 
        Yrs        GtC        GtC      MtCH4    MtN2O-N        MtS       MtCO         Mt        MtN         Mt         Mt        MtN         kt         kt         kt         kt         kt         kt         kt         kt         kt         kt         kt         kt 
     2000     8.1968     0.0000   300.2070     7.4567    53.8413  1068.0009   210.6230    38.1623     7.8048    35.5434    40.0185    12.0000     2.3750     0.4624    10.3949     4.0000     0.0000     8.5381    75.0394     6.2341     1.9510    17.9257     5.5382
     2001     8.2024     0.0000   303.4093     7.5029    54.4192  1066.7447   211.5938    38.2888     7.8946    35.7143    40.3916    11.9250     2.4344     0.4651    10.4328     5.3987     0.6470     9.0301    84.0409     7.4947     1.6450    19.7183     5.6990
     2002     8.1327     0.0000   306.5787     7.5487    54.9960  1065.4692   212.5632    38.4153     7.9841    35.8846    40.7647    11.8480     2.4915     0.4058    10.4708     6.7974     1.2941     9.8853    94.7162     8.7389     2.5080    21.5109     5.8596
     2003     8.5050     0.0000   309.7165     7.5942    55.5716  1064.1742   213.5311    38.5418     8.0734    36.0543    41.1377    11.7692     2.5464     0.3939    10.5083     8.1961     1.9411    12.0788   101.4157     9.9776     3.3410    23.3034     6.0202
     2004     8.8595     0.0000   312.8241     7.6394    56.1461  1062.8596   214.4977    38.6683     8.1624    36.2233    41.5107    11.6885     2.5990     0.4062    10.5455     9.5948     2.5881    12.5074   113.9297    11.2136     4.2690    25.0960     6.1806
     2005     9.2245     0.0000   315.9027     7.6842    56.7195  1061.5255   215.4629    38.7948     8.2512    36.3917    41.8837    11.6059     2.6495     0.4358    10.8117    10.9934     3.2352    13.7591   120.9334    12.4483     4.8900    26.8886     6.3408
     2006     9.5182     0.0000   322.1576     7.7780    55.4142  1058.9366   215.6436    38.9081     8.2076    36.1913    42.2092    11.4148     2.6000     0.4427    10.5530    12.3832     3.8841    17.9374   121.0747    15.3187     6.2176    38.6318     6.4710
     2007     9.7153     0.0000   328.4341     7.8718    54.1117  1056.3789   215.8292    39.0225     8.1642    35.9908    42.5349    11.2222     2.5503     0.4492    10.2947    13.7729     4.5338    22.1104   129.6222    18.1628     7.5465    50.3750     6.6012
     2008     9.8898     0.0000   334.7539     7.9654    52.8147  1053.8833   216.0247    39.1393     8.1210    35.7901    42.8608    11.0263     2.4999     0.4550    10.0372    15.1626     5.1848    26.2731   137.2525    20.9543     8.8781    62.1183     6.7489
     2009     9.7393     0.0000   341.0737     8.0591    51.5177  1051.3877   216.2202    39.2562     8.0777    35.5894    43.1868    10.8303     2.4496     0.4608     9.7797    16.5524     5.8357    30.4357   144.8829    23.7458    10.2097    73.8615     6.8966
     2010    10.0621     0.0000   347.3935     8.1527    50.2207  1048.8921   216.4157    39.3730     8.0345    35.3887    43.5127    10.6344     2.3992     0.4666     9.5222    17.9421     6.4867    34.5984   152.5132    26.5373    11.5413    85.6048     7.0443
     2011    10.4565     0.0000   347.6547     8.4139    50.4819  1049.1533   216.6769    39.6342     8.2957    35.6499    43.7739    10.8956     2.6604     0.7278     9.7834    18.2033     6.7479    34.8596   152.7744    26.7985    11.8025    85.8660     7.3055
     2012    10.6567     0.0000   347.9159     8.6751    50.7431  1049.4145   216.9381    39.8954     8.5569    35.9111    44.0351    11.1568     2.9216     0.9890    10.0446    18.4645     7.0091    35.1208   153.0356    27.0597    12.0637    86.1272     7.5667
     2013    10.7397     0.0000   348.1771     8.9363    51.0043  1049.6757   217.1993    40.1566     8.8181    36.1723    44.2963    11.4180     3.1828     1.2502    10.3058    18.7257     7.2703    35.3820   153.2968    27.3209    12.3249    86.3884     7.8279
     2014    10.9860     0.0000   348.4383     9.1975    51.2655  1049.9369   217.4605    40.4178     9.0793    36.4335    44.5575    11.6792     3.4440     1.5114    10.5670    18.9869     7.5315    35.6432   153.5580    27.5821    12.5861    86.6496     8.0891
     2015    11.2138     0.0000   348.6995     9.4587    51.5267  1050.1981   217.7217    40.6790     9.3405    36.6947    44.8187    11.9404     3.7052     1.7726    10.8282    19.2481     7.7927    35.9044   153.8192    27.8433    12.8473    86.9108     8.3503
     2016    11.0997     0.0000   348.9607     9.7199    51.7879  1050.4593   217.9829    40.9402     9.6017    36.9559    45.0799    12.2016     3.9664     2.0338    11.0894    19.5093     8.0539    36.1656   154.0804    28.1045    13.1085    87.1720     8.6115
     2017    10.9793     0.0000   325.9125     9.1308    49.8941  1033.5062   216.8098    39.8575     9.2968    36.9061    45.7410    12.2054     4.3244     1.5715     8.6052    29.7925     7.8468    49.4614   159.0300    37.1719    10.2333    73.4594     7.0197
     2018    10.8526     0.0000   302.8644     8.5416    48.0003  1016.5530   215.6368    38.7749     8.9919    36.8563    46.4021    12.2092     4.6823     1.1091     6.1209    40.0757     7.6397    62.7572   163.9797    46.2393     7.3581    59.7467     5.4279
     2019    10.7193     0.0000   279.8162     7.9524    46.1065   999.5999   214.4637    37.6922     8.6870    36.8064    47.0633    12.2130     5.0403     0.6468     3.6366    50.3588     7.4326    76.0531   168.9293    55.3067     4.4829    46.0341     3.8360
     2020    10.5793     0.0000   256.7680     7.3633    44.2127   982.6468   213.2906    36.6095     8.3821    36.7566    47.7244    12.2168     5.3983     0.1844     1.1524    60.6420     7.2255    89.3489   173.8790    64.3741     1.6077    32.3214     2.2442
     2021    10.6869     0.0000   254.6544     7.3575    42.7520   976.9790   212.0217    36.1050     8.2381    36.6296    48.0643    11.6646     5.0470     0.1771     1.1063    61.7813     7.3155    91.3039   175.9097    65.4922     1.5265    29.4067     2.2150
     2022    10.7929     0.0000   252.5408     7.3516    41.2914   971.3111   210.7528    35.6006     8.0942    36.5025    48.4042    11.1124     4.6957     0.1699     1.0602    62.9207     7.4055    93.2590   177.9403    66.6103     1.4452    26.4920     2.1858
     2023    10.8974     0.0000   250.4273     7.3458    39.8307   965.6433   209.4840    35.0961     7.9502    36.3755    48.7441    10.5602     4.3445     0.1626     1.0141    64.0600     7.4955    95.2140   179.9710    67.7285     1.3640    23.5773     2.1566
     2024    11.0005     0.0000   248.3137     7.3400    38.3700   959.9754   208.2151    34.5917     7.8063    36.2484    49.0840    10.0080     3.9932     0.1554     0.9680    65.1993     7.5855    97.1690   182.0016    68.8466     1.2827    20.6626     2.1274
     2025    11.1023     0.0000   246.2001     7.3342    36.9094   954.3076   206.9462    34.0872     7.6623    36.1214    49.4239     9.4558     3.6419     0.1481     0.9219    66.3387     7.6754    99.1240   184.0323    69.9647     1.2015    17.7478     2.0983
     2026    11.2027     0.0000   244.0865     7.3283    35.4487   948.6398   205.6773    33.5827     7.5184    35.9944    49.7637     8.9037     3.2906     0.1408     0.8758    67.4780     7.7654   101.0791   186.0630    71.0828     1.1203    14.8331     2.0691
     2027    11.3019     0.0000   241.9729     7.3225    33.9880   942.9719   204.4084    33.0783     7.3745    35.8673    50.1036     8.3515     2.9393     0.1336     0.8297    68.6173     7.8554   103.0341   188.0936    72.2009     1.0390    11.9184     2.0399
     2028    11.3998     0.0000   239.8594     7.3167    32.5273   937.3041   203.1396    32.5738     7.2305    35.7403    50.4435     7.7993     2.5881     0.1263     0.7836    69.7566     7.9454   104.9891   190.1243    73.3191     0.9578     9.0037     2.0107
     2029    11.4964     0.0000   237.7458     7.3108    31.0667   931.6362   201.8707    32.0694     7.0865    35.6132    50.7834     7.2471     2.2368     0.1191     0.7375    70.8960     8.0354   106.9442   192.1549    74.4372     0.8765     6.0890     1.9815
     2030    11.5920     0.0000   235.6322     7.3050    29.6060   925.9684   200.6018    31.5649     6.9426    35.4862    51.1233     6.6949     1.8855     0.1118     0.6914    72.0353     8.1254   108.8992   194.1856    75.5553     0.7953     3.1743     1.9523
     2031    11.6864     0.0000   234.5718     7.2922    28.6345   921.1656   199.7668    31.4091     6.8169    35.1390    51.3430     6.5306     1.8057     0.1119     0.6636    72.9029     8.2493   110.5054   196.0500    76.3722     0.8044     2.8569     1.9138
     2032    11.7797     0.0000   233.5115     7.2794    27.6629   916.3628   198.9319    31.2532     6.6913    34.7918    51.5627     6.3664     1.7259     0.1120     0.6358    73.7706     8.3733   112.1116   197.9143    77.1891     0.8135     2.5394     1.8754
     2033    11.8719     0.0000   232.4511     7.2667    26.6914   911.5600   198.0969    31.0973     6.5656    34.4445    51.7824     6.2021     1.6461     0.1121     0.6080    74.6382     8.4972   113.7179   199.7787    78.0060     0.8225     2.2220     1.8369
     2034    11.9630     0.0000   231.3907     7.2539    25.7199   906.7572   197.2619    30.9415     6.4400    34.0973    52.0021     6.0378     1.5663     0.1122     0.5802    75.5059     8.6211   115.3241   201.6430    78.8229     0.8316     1.9046     1.7984
     2035    12.0531     0.0000   230.3304     7.2411    24.7483   901.9544   196.4270    30.7857     6.3143    33.7501    52.2218     5.8735     1.4866     0.1123     0.5524    76.3735     8.7451   116.9303   203.5074    79.6398     0.8407     1.5872     1.7599
     2036    12.1421     0.0000   229.2700     7.2283    23.7768   897.1516   195.5920    30.6298     6.1886    33.4029    52.4414     5.7093     1.4068     0.1124     0.5246    77.2411     8.8690   118.5365   205.3718    80.4567     0.8498     1.2697     1.7215
     2037    12.2300     0.0000   228.2096     7.2155    22.8053   892.3488   194.7570    30.4739     6.0630    33.0557    52.6611     5.5450     1.3270     0.1125     0.4968    78.1088     8.9929   120.1427   207.2361    81.2736     0.8589     0.9523     1.6830
     2038    12.3168     0.0000   227.1492     7.2028    21.8338   887.5460   193.9220    30.3181     5.9373    32.7084    52.8808     5.3807     1.2472     0.1126     0.4690    78.9764     9.1168   121.7490   209.1005    82.0905     0.8679     0.6349     1.6445
     2039    12.4026     0.0000   226.0889     7.1900    20.8622   882.7432   193.0871    30.1623     5.8117    32.3612    53.1005     5.2165     1.1674     0.1127     0.4412    79.8441     9.2408   123.3552   210.9648    82.9074     0.8770     0.3174     1.6061
     2040    12.4871     0.0000   225.0285     7.1772    19.8907   877.9404   192.2521    30.0064     5.6860    32.0140    53.3202     5.0522     1.0876     0.1128     0.4134    80.7117     9.3647   124.9614   212.8292    83.7243     0.8861     0.0000     1.5676
     2041    12.5705     0.0000   221.4555     7.0841    19.4591   872.1676   190.8780    29.8961     5.6114    31.8099    53.5418     4.8108     1.0260     0.1124     0.3967    80.1013     9.5378   124.3789   211.3814    83.0608     0.8271     0.0000     1.4741
     2042    12.6528     0.0000   217.8824     6.9911    19.0275   866.3948   189.5039    29.7857     5.5369    31.6058    53.7633     4.5695     0.9643     0.1120     0.3800    79.4909     9.7108   123.7965   209.9336    82.3973     0.7680     0.0000     1.3805
     2043    12.7337     0.0000   214.3094     6.8980    18.5958   860.6221   188.1298    29.6754     5.4623    31.4017    53.9849     4.3281     0.9027     0.1116     0.3633    78.8804     9.8839   123.2140   208.4857    81.7337     0.7090     0.0000     1.2870
     2044    12.8134     0.0000   210.7363     6.8050    18.1642   854.8493   186.7557    29.5651     5.3878    31.1976    54.2064     4.0867     0.8410     0.1112     0.3466    78.2700    10.0569   122.6316   207.0379    81.0702     0.6500     0.0000     1.1934
     2045    12.8917     0.0000   207.1633     6.7119    17.7326   849.0765   185.3817    29.4548     5.3133    30.9934    54.4280     3.8453     0.7794     0.1108     0.3298    77.6596    10.2300   122.0491   205.5901    80.4067     0.5909     0.0000     1.0999
     2046    12.9685     0.0000   203.5903     6.6188    17.3010   843.3037   184.0076    29.3444     5.2387    30.7893    54.6495     3.6040     0.7178     0.1103     0.3131    77.0492    10.4030   121.4666   204.1423    79.7432     0.5319     0.0000     1.0064
     2047    13.0440     0.0000   200.0172     6.5258    16.8694   837.5309   182.6335    29.2341     5.1642    30.5852    54.8710     3.3626     0.6561     0.1099     0.2964    76.4388    10.5761   120.8842   202.6945    79.0797     0.4729     0.0000     0.9128
     2048    13.1180     0.0000   196.4442     6.4327    16.4377   831.7582   181.2594    29.1238     5.0896    30.3811    55.0926     3.1212     0.5945     0.1095     0.2797    75.8283    10.7491   120.3017   201.2466    78.4161     0.4139     0.0000     0.8193
     2049    13.1905     0.0000   192.8711     6.3397    16.0061   825.9854   179.8853    29.0134     5.0150    30.1770    55.3141     2.8799     0.5328     0.1091     0.2630    75.2179    10.9222   119.7193   199.7988    77.7526     0.3548     0.0000     0.7257
     2050    13.2616     0.0000   189.2981     6.2466    15.5745   820.2126   178.5112    28.9031     4.9405    29.9729    55.5357     2.6385     0.4712     0.1087     0.2463    74.6075    11.0952   119.1368   198.3510    77.0891     0.2958     0.0000     0.6322
     2051    13.3311     0.0000   187.0151     6.1937    15.3870   816.1102   177.3008    28.7324     4.8894    29.9464    55.8339     2.5922     0.4563     0.1086     0.2354    75.5553    11.0970   121.1028   201.1516    78.0395     0.2804     0.0000     0.6188
     2052    13.3991     0.0000   184.7321     6.1409    15.1995   812.0079   176.0905    28.5618     4.8384    29.9199    56.1320     2.5460     0.4415     0.1084     0.2245    76.5031    11.0988   123.0688   203.9522    78.9900     0.2651     0.0000     0.6055
     2053    13.4656     0.0000   182.4490     6.0880    15.0121   807.9055   174.8801    28.3911     4.7873    29.8934    56.4302     2.4998     0.4266     0.1083     0.2137    77.4510    11.1005   125.0349   206.7527    79.9404     0.2497     0.0000     0.5921
     2054    13.5305     0.0000   180.1660     6.0352    14.8246   803.8032   173.6697    28.2204     4.7362    29.8669    56.7283     2.4535     0.4118     0.1082     0.2028    78.3988    11.1023   127.0009   209.5533    80.8908     0.2344     0.0000     0.5787
     2055    13.5938     0.0000   177.8830     5.9824    14.6371   799.7008   172.4594    28.0497     4.6852    29.8404    57.0265     2.4072     0.3970     0.1080     0.1919    79.3466    11.1041   128.9669   212.3539    81.8413     0.2190     0.0000     0.5654
     2056    13.6556     0.0000   175.6000     5.9295    14.4496   795.5984   171.2490    27.8791     4.6341    29.8139    57.3247     2.3610     0.3821     0.1079     0.1810    80.2944    11.1059   130.9329   215.1545    82.7917     0.2036     0.0000     0.5520
     2057    13.7158     0.0000   173.3170     5.8766    14.2621   791.4961   170.0386    27.7084     4.5830    29.7874    57.6228     2.3148     0.3673     0.1078     0.1701    81.2422    11.1077   132.8989   217.9551    83.7421     0.1883     0.0000     0.5386
     2058    13.7745     0.0000   171.0339     5.8238    14.0747   787.3937   168.8282    27.5377     4.5319    29.7609    57.9210     2.2685     0.3524     0.1077     0.1593    82.1901    11.1094   134.8650   220.7556    84.6925     0.1729     0.0000     0.5252
     2059    13.8317     0.0000   168.7509     5.7710    13.8872   783.2914   167.6179    27.3671     4.4809    29.7344    58.2191     2.2222     0.3376     0.1075     0.1484    83.1379    11.1112   136.8310   223.5562    85.6430     0.1576     0.0000     0.5119
     2060    13.8877     0.0000   166.4679     5.7181    13.6997   779.1890   166.4075    27.1964     4.4298    29.7079    58.5173     2.1760     0.3227     0.1074     0.1375    84.0857    11.1130   138.7970   226.3568    86.5934     0.1422     0.0000     0.4985
     2061    13.9423     0.0000   165.9520     5.7204    13.5163   772.5193   164.7968    26.8772     4.3811    29.5433    58.8097     2.1722     0.3165     0.1073     0.1310    85.0652    11.1064   140.8355   229.3058    87.4847     0.1411     0.0000     0.4905
     2062    13.9956     0.0000   165.4360     5.7227    13.3330   765.8495   163.1860    26.5579     4.3324    29.3786    59.1021     2.1683     0.3103     0.1072     0.1246    86.0446    11.0998   142.8740   232.2547    88.3761     0.1401     0.0000     0.4825
     2063    14.0477     0.0000   164.9201     5.7250    13.1496   759.1798   161.5753    26.2387     4.2838    29.2140    59.3946     2.1645     0.3042     0.1072     0.1182    87.0241    11.0932   144.9126   235.2037    89.2674     0.1390     0.0000     0.4744
     2064    14.0987     0.0000   164.4041     5.7273    12.9663   752.5100   159.9646    25.9195     4.2351    29.0494    59.6870     2.1607     0.2980     0.1071     0.1117    88.0035    11.0866   146.9511   238.1526    90.1587     0.1379     0.0000     0.4664
     2065    14.1487     0.0000   163.8882     5.7296    12.7829   745.8402   158.3538    25.6002     4.1864    28.8848    59.9794     2.1568     0.2918     0.1070     0.1052    88.9830    11.0800   148.9896   241.1016    91.0500     0.1368     0.0000     0.4584
     2066    14.1977     0.0000   163.3723     5.7319    12.5995   739.1705   156.7431    25.2810     4.1377    28.7201    60.2718     2.1530     0.2856     0.1069     0.0988    89.9624    11.0735   151.0281   244.0506    91.9414     0.1358     0.0000     0.4504
     2067    14.2457     0.0000   162.8563     5.7342    12.4162   732.5008   155.1324    24.9618     4.0890    28.5555    60.5642     2.1492     0.2794     0.1068     0.0924    90.9419    11.0669   153.0666   246.9995    92.8327     0.1347     0.0000     0.4424
     2068    14.2927     0.0000   162.3404     5.7365    12.2328   725.8310   153.5217    24.6426     4.0404    28.3909    60.8567     2.1454     0.2733     0.1068     0.0859    91.9213    11.0603   155.1052   249.9485    93.7240     0.1336     0.0000     0.4343
     2069    14.3387     0.0000   161.8244     5.7388    12.0495   719.1612   151.9109    24.3233     3.9917    28.2262    61.1491     2.1415     0.2671     0.1067     0.0795    92.9008    11.0537   157.1437   252.8974    94.6154     0.1326     0.0000     0.4263
     2070    14.3836     0.0000   161.3085     5.7411    11.8661   712.4915   150.3002    24.0041     3.9430    28.0616    61.4415     2.1377     0.2609     0.1066     0.0730    93.8802    11.0471   159.1822   255.8464    95.5067     0.1315     0.0000     0.4183
     2071    14.4276     0.0000   160.6852     5.7283    11.6550   707.6157   149.1324    23.6663     3.9161    27.9425    61.6359     2.0683     0.2499     0.1063     0.0694    94.1193    11.0381   159.9209   256.8318    95.5370     0.1304     0.0000     0.4081
     2072    14.4705     0.0000   160.0620     5.7156    11.4439   702.7399   147.9645    23.3284     3.8892    27.8234    61.8303     1.9990     0.2390     0.1059     0.0659    94.3584    11.0291   160.6595   257.8171    95.5673     0.1293     0.0000     0.3978
     2073    14.5124     0.0000   159.4387     5.7028    11.2327   697.8641   146.7967    22.9906     3.8622    27.7043    62.0247     1.9296     0.2280     0.1056     0.0623    94.5975    11.0200   161.3982   258.8025    95.5976     0.1282     0.0000     0.3876
     2074    14.5533     0.0000   158.8155     5.6900    11.0216   692.9883   145.6288    22.6527     3.8353    27.5852    62.2191     1.8602     0.2171     0.1052     0.0587    94.8366    11.0110   162.1368   259.7878    95.6279     0.1271     0.0000     0.3773
     2075    14.5932     0.0000   158.1923     5.6772    10.8105   688.1126   144.4610    22.3149     3.8084    27.4661    62.4134     1.7909     0.2061     0.1049     0.0551    95.0757    11.0020   162.8755   260.7732    95.6582     0.1260     0.0000     0.3670
     2076    14.6320     0.0000   157.5690     5.6645    10.5994   683.2368   143.2932    21.9771     3.7815    27.3471    62.6078     1.7215     0.1951     0.1046     0.0516    95.3149    10.9930   163.6142   261.7586    95.6886     0.1248     0.0000     0.3568
     2077    14.6698     0.0000   156.9458     5.6517    10.3883   678.3610   142.1253    21.6392     3.7546    27.2280    62.8022     1.6521     0.1842     0.1042     0.0480    95.5540    10.9840   164.3528   262.7439    95.7189     0.1237     0.0000     0.3466
     2078    14.7067     0.0000   156.3225     5.6389    10.1771   673.4852   140.9575    21.3014     3.7276    27.1089    62.9966     1.5827     0.1732     0.1039     0.0444    95.7931    10.9749   165.0915   263.7293    95.7492     0.1226     0.0000     0.3363
     2079    14.7425     0.0000   155.6993     5.6262     9.9660   668.6094   139.7896    20.9635     3.7007    26.9898    63.1910     1.5134     0.1623     0.1035     0.0409    96.0322    10.9659   165.8301   264.7146    95.7795     0.1215     0.0000     0.3261
     2080    14.7772     0.0000   155.0760     5.6134     9.7549   663.7336   138.6218    20.6257     3.6738    26.8707    63.3854     1.4440     0.1513     0.1032     0.0373    96.2713    10.9569   166.5688   265.7000    95.8098     0.1204     0.0000     0.3158
     2081    14.8110     0.0000   154.4123     5.5981     9.5620   661.0451   137.8838    20.4194     3.6609    26.8234    63.5787     1.4192     0.1454     0.1026     0.0336    95.7645    10.9365   166.0675   264.8148    95.1051     0.1190     0.0000     0.3027
     2082    14.8437     0.0000   153.7486     5.5829     9.3690   658.3567   137.1458    20.2130     3.6481    26.7761    63.7720     1.3943     0.1394     0.1020     0.0298    95.2578    10.9160   165.5663   263.9296    94.4004     0.1177     0.0000     0.2897
     2083    14.8756     0.0000   153.0848     5.5676     9.1761   655.6682   136.4079    20.0067     3.6352    26.7289    63.9654     1.3695     0.1335     0.1014     0.0261    94.7510    10.8956   165.0650   263.0444    93.6957     0.1163     0.0000     0.2766
     2084    14.9065     0.0000   152.4211     5.5523     8.9832   652.9797   135.6699    19.8003     3.6224    26.6816    64.1587     1.3447     0.1276     0.1008     0.0224    94.2442    10.8752   164.5638   262.1592    92.9910     0.1149     0.0000     0.2636
     2085    14.9366     0.0000   151.7574     5.5370     8.7903   650.2912   134.9319    19.5939     3.6095    26.6343    64.3520     1.3198     0.1216     0.1002     0.0186    93.7374    10.8547   164.0625   261.2740    92.2863     0.1135     0.0000     0.2505
     2086    14.9660     0.0000   151.0937     5.5218     8.5973   647.6028   134.1939    19.3876     3.5966    26.5870    64.5453     1.2950     0.1157     0.0996     0.0149    93.2307    10.8343   163.5612   260.3887    91.5816     0.1122     0.0000     0.2374
     2087    14.9945     0.0000   150.4300     5.5065     8.4044   644.9143   133.4559    19.1812     3.5838    26.5397    64.7386     1.2702     0.1098     0.0990     0.0112    92.7239    10.8139   163.0600   259.5035    90.8769     0.1108     0.0000     0.2244
     2088    15.0222     0.0000   149.7662     5.4912     8.2115   642.2258   132.7180    18.9749     3.5709    26.4925    64.9320     1.2454     0.1039     0.0984     0.0075    92.2171    10.7935   162.5587   258.6183    90.1722     0.1094     0.0000     0.2113
     2089    15.0492     0.0000   149.1025     5.4760     8.0185   639.5374   131.9800    18.7686     3.5581    26.4452    65.1253     1.2205     0.0979     0.0978     0.0037    91.7104    10.7730   162.0575   257.7331    89.4675     0.1081     0.0000     0.1983
     2090    15.0754     0.0000   148.4388     5.4607     7.8256   636.8489   131.2420    18.5622     3.5452    26.3979    65.3186     1.1957     0.0920     0.0972     0.0000    91.2036    10.7526   161.5562   256.8479    88.7628     0.1067     0.0000     0.1852
     2091    15.1008     0.0000   147.8002     5.4429     7.6886   633.9484   130.6688    18.3049     3.5265    26.2912    65.5105     1.1853     0.0914     0.0963     0.0000    90.2059    10.7179   160.2219   254.7024    87.6322     0.1051     0.0000     0.1711
     2092    15.1254     0.0000   147.1616     5.4250     7.5515   631.0479   130.0957    18.0477     3.5077    26.1845    65.7025     1.1750     0.0907     0.0955     0.0000    89.2082    10.6832   158.8877   252.5568    86.5017     0.1036     0.0000     0.1570
     2093    15.1492     0.0000   146.5230     5.4072     7.4145   628.1474   129.5225    17.7904     3.4890    26.0779    65.8945     1.1646     0.0901     0.0946     0.0000    88.2106    10.6485   157.5534   250.4113    85.3712     0.1020     0.0000     0.1429
     2094    15.1721     0.0000   145.8844     5.3893     7.2774   625.2469   128.9494    17.5332     3.4703    25.9712    66.0864     1.1543     0.0895     0.0938     0.0000    87.2129    10.6138   156.2192   248.2657    84.2406     0.1005     0.0000     0.1288
     2095    15.1943     0.0000   145.2457     5.3715     7.1403   622.3464   128.3762    17.2759     3.4516    25.8645    66.2784     1.1439     0.0888     0.0929     0.0000    86.2152    10.5791   154.8850   246.1202    83.1101     0.0989     0.0000     0.1147
     2096    15.2155     0.0000   144.6071     5.3537     7.0033   619.4458   127.8030    17.0186     3.4328    25.7578    66.4703     1.1335     0.0882     0.0920     0.0000    85.2175    10.5443   153.5507   243.9747    81.9795     0.0973     0.0000     0.1006
     2097    15.2358     0.0000   143.9685     5.3358     6.8662   616.5453   127.2299    16.7614     3.4141    25.6511    66.6623     1.1232     0.0876     0.0912     0.0000    84.2198    10.5096   152.2165   241.8291    80.8490     0.0958     0.0000     0.0865
     2098    15.2552     0.0000   143.3299     5.3180     6.7292   613.6448   126.6567    16.5041     3.3954    25.5445    66.8542     1.1128     0.0870     0.0903     0.0000    83.2222    10.4749   150.8822   239.6836    79.7184     0.0942     0.0000     0.0724
     2099    15.2736     0.0000   142.6913     5.3001     6.5922   610.7443   126.0836    16.2469     3.3766    25.4378    67.0461     1.1025     0.0863     0.0895     0.0000    82.2245    10.4402   149.5479   237.5380    78.5879     0.0927     0.0000     0.0583
     2100    15.2909     0.0000   142.0527     5.2823     6.4551   607.8438   125.5104    15.9896     3.3579    25.3311    67.2381     1.0921     0.0857     0.0886     0.0000    81.2268    10.4055   148.2137   235.3925    77.4573     0.0911     0.0000     0.0442

     
 Final RCP6 with standard stabilization ECP6.0 extension after 2100 using the default RCPtool MAGICC6.3 settings. Compiled by: malte.meinshausen@pik-potsdam.de
