# Supplementary material for: A human-scale perspective on global warming: Zero emission year and personal quotas
Source: PLoS One. 2017 Jun 19;12(6):e0179705. doi: 10.1371/journal.pone.0179705 (PMC5476285; doi:10.1371/journal.pone.0179705)
Supplement: S1 Appendix — (ZIP) [file pone.0179705.s001.zip › S1_Appendix/README]

In this folder you will find 1 files with the extension *.SCEN, which are the input files for MAGICC model, used for simulations of the article: de la Fuente, A., Rojas, M., and MacLean, C. A human-scale perspective on global warming: zero emission year and personal quotas. Accepter for publication in Plos One. 2017. doi: 10.1371/journal.pone.0179705
 DATE: 06/06/2017; MAGICC-VERSION: 6.3.09, http://live.magicc.org/

- Base_scenario.SCEN is the input file for T=infty simulation, where CO2 emissions constantly increase in time as the world population increases, considering a uniform personal quota. The time-series of the median world population estimated by united Nations 2015 is used for the calculus. This base simulation also considers a linear transition between the present per capita emissions (5.59 tonCO2 yr-1 p-1) and the personal quota that is reached in 2020. 

- T1562.SCEN is the input file for the simulation for T=1562 Gton CO2, compatible for 2oC of global warming and 50% of the ensemble of opportunity. This simulation follows the pathway of ZEY=infty simulation, and suddenly stops CO2 emissions at the year required to meet the remaining global quota compatible with the 2oC warming with a 50% of the ensemble of opportunity. Based on this simulation, subsets of simulations were defined to study the influence of a gradual reduction in time of the personal quota (T1562_decline2020.SCEN, T1562_decline2025.SCEN...). These simulations consider a constant and uniform personal quota until a certain year (2020, 2025, etc.) and then a linear reduction in the per-capita emissions in such a way that the total cumulated CO2 emissions are the same for the base simulation which suddenly stops the CO2 emissions. 

- T594.SCEN is the input file for the simulations for validating the definition of the ZEY for “well below 2°C” target. This simulation follows the pathway of T=infty simulation, and suddenly stops CO2 emissions at the ZEY required for the meet the minimum global remaining quota (2030). Based on this simulation, subsets of simulations were defined to study the influence of a gradual reduction in time of the personal quota (T594_decline2020.SCEN, T594_decline2025.SCEN). These simulations consider a constant and uniform personal quota until a certain year (2020, 2025, etc.) and then a linear reduction in the per-capita emissions in such a way that the total cumulated CO2 emissions are the same for the base simulation which suddenly stops the CO2 emissions. These sets of simulations are coherent with the well below 2oC target defined at the COP21 in Paris.

These files can be used to run MAGICC model version 6, both desktop and live version in the live.magicc.org webpage. Results presented in the article used the set of 600 probabilistic/historically constrained runs of the model.
 
